# Supplementary material for: Relevant factors of self-care in children and adolescents with spastic cerebral palsy
Source: PLoS One. 2021 Jul 21;16(7):e0254899. doi: 10.1371/journal.pone.0254899 (PMC8294482; doi:10.1371/journal.pone.0254899)
Supplement: S1 Data — (XLSX) [file pone.0254899.s001.xlsx]

## Sheet: SPSS (MACS) 
ID	sex(0male,1female)	height	weight	BMI	age	diplegia	quadriplegia	CP type	CP type	GMFCS	MACS	dominant Rt0, Lt1	PEDI-FSS	PEDI-CAS	Scaled score PEDI-FSS	Scaled score PEDI-CAS	dominant BBT	non-dominant BBT	dominant GS	non-dominant GS
1	0	146.5	32.8	15.2826	14	0	1	quadriplegia	3	4	5	1	36	21	53	56.8	21	10	0	0
2	1	148	45	20.5442	17	0	1	quadriplegia	3	3	4	0	62	28	70.8	64.5	21	15	17.9	17.4
3	1	140	35	17.8571	16	1	0	diplegia	2	1	2	0	72	38	93	83.2	27	7	13.8	6.3
4	1	150.2	33	14.6276	12	0	0	hemiplegia	1	1	1	1	73	40	100	100	55	48	19.1	16
5	1	143	30	14.6706	11	1	0	diplegia	2	1	1	0	72	40	93	100	53	46	11.3	12.2
6	1	130	25	14.7929	8	1	0	diplegia	2	2	2	1	62	36	70.8	76.7	53	42	11.9	10.3
7	1	150	51.6	22.9333	11	0	0	hemiplegia	1	1	2	1	68	40	77.3	100	42	0	19.4	0
8	1	154	56	23.6128	16	0	1	quadriplegia	3	2	2	0	70	38	81.4	83.2	29	24	11.3	11
9	0	163	56	21.0772	17	0	0	hemiplegia	1	1	1	1	72	40	93	100	69	14	22.2	0
10	1	149.5	42	18.7917	16	1	0	diplegia	2	2	1	0	73	40	100	100	55	56	29.3	29.9
11	1	148	43	19.6311	18	1	0	diplegia	2	2	1	1	71	40	85.1	100	28	27	24.2	23.5
13	1	134	30.1	16.7632	8	0	0	hemiplegia	1	1	1	0	59	31	68.3	68.1	44	39	10.5	9
14	0	162	53	20.1951	15	1	0	diplegia	2	2	1	0	73	40	100	100	68	50	41.5	29.5
15	1	140	41	20.9184	15	0	0	hemiplegia	1	1	1	0	73	40	100	100	41	45	30.5	20.5
16	0	141	36	18.1077	13	1	0	diplegia	2	2	1	1	73	40	100	100	58	54	24	24
17	0	161	40	15.4315	17	1	0	diplegia	2	3	3	1	59	25	68.3	61.1	25	26	18	15.5
18	0	110	18.5	15.2893	8	1	0	diplegia	2	3	3	1	36	16	53	51.1	18	9	3.5	4.5
19	0	150	45	20	16	1	0	diplegia	2	3	2	0	73	40	100	100	40	38	30	29
20	0	142	40	19.8373	13	0	1	quadriplegia	3	4	3	1	56	25	66	61.1	22	18	10.5	7.5
21	0	158	45	18.026	16	1	0	diplegia	2	2	1	0	73	40	100	100	66	47	32	27.5
22	1	152	40	17.313	17	0	1	quadriplegia	3	3	3	0	67	40	75.9	100	36	7	15	7
23	0	145	33.3	15.8383	13	1	0	diplegia	2	1	1	1	73	40	100	100	47	42	19	15
24	0	129	33	19.8305	9	1	0	diplegia	2	1	1	1	73	39	100	89.7	50	42	14	12
25	1	165	86	31.5886	17	1	0	diplegia	2	1	1	0	73	40	100	100	40	34	23.5	20
26	0	163	40	15.0551	18	1	0	diplegia	2	4	3	1	48	18	60.5	53.4	23	21	19	10
27	1	128	32	19.5312	11	1	0	diplegia	2	4	2	0	66	24	74.7	60.1	28	35	10	5.5
30	0	110	24	19.8347	6	0	1	quadriplegia	3	4	3	1	33	15	51	49.8	17	14	5.5	2.5
31	0	144	48	23.1481	14	0	1	quadriplegia	3	4	4	1	48	20	60.5	55.7	14	0	18.5	0
32	1	120	18	12.5	8	0	0	hemiplegia	1	1	2	1	67	37	75.9	79.5	48	14	48	0
33	0	150	42	18.6667	17	1	0	diplegia	2	3	2	1	72	40	93	100	31	21	30	20.9
34	1	138	33	17.3283	12	1	0	diplegia	2	2	2	1	73	40	100	100	51	32	10.6	9.1
35	0	155	47	19.563	16	1	0	diplegia	2	2	1	0	71	40	85.1	100	45	36	35.6	21.9
36	0	146	38	17.827	18	1	0	diplegia	2	2	2	0	72	40	93	100	35	33	20.9	21.8
37	0	175	61	19.9184	17	1	0	diplegia	2	1	1	0	73	40	100	100	75	71	41.8	35.7
38	0	171	60	20.5191	16	1	0	diplegia	2	2	1	0	73	40	100	100	59	56	38	39
39	1	143	35	17.1158	14	1	0	diplegia	2	2	1	1	73	40	100	100	59	47	20.8	21.7
40	1	155	45	18.7305	17	0	0	hemiplegia	1	1	1	0	73	40	100	100	56	49	17.9	17.8
41	1	159	47	18.591	18	1	0	diplegia	2	3	1	1	73	40	100	100	62	52	23.1	20.9
42	1	146	44	20.6418	18	1	0	diplegia	2	2	2	0	73	40	100	100	59	57	25.4	23.8
43	0	149.5	41	18.3443	15	1	0	diplegia	2	2	1	1	72	40	93	100	53	60	30.7	27.6
44	1	146	38	17.827	14	1	0	diplegia	2	1	1	0	73	40	100	100	51	51	28.4	23.7
45	1	144	31	14.9498	11	1	0	diplegia	2	2	1	0	72	40	93	100	53	40	8.4	6.5
46	0	169	75	26.2596	15	1	0	diplegia	2	1	1	0	73	40	100	100	77	74	46.7	44.3
47	0	158	40	16.0231	16	1	0	diplegia	2	2	1	0	69	40	79	100	32	29	22.5	19
48	0	166	58	21.048	14	0	0	hemiplegia	1	1	1	1	67	40	75.9	100	37	18	10.5	5
49	0	144	36	17.3611	14	1	0	diplegia	2	3	2	0	45	17	58.6	52.3	18	17	6	4
50	1	106	19	16.9099	5	0	0	hemiplegia	1	1	1	1	63	31	71.7	68.1	33	31	8	6
51	1	145	31.5	14.9822	14	0	1	quadriplegia	3	4	3	0	38	24	54.3	60.1	27	8	7	6
52	0	162	46	17.5278	18	0	1	quadriplegia	3	1	2	1	73	40	100	100	34	22	19	27
53	1	143	35	17.1158	14	1	0	diplegia	2	2	1	0	73	40	100	100	48	41	13	13
54	0	115	20	15.1229	7	0	0	hemiplegia	1	1	1	1	67	40	75.9	100	39	8	11	5
55	1	161	40	15.4315	17	1	0	diplegia	2	3	1	0	59	25	45.2	61.1	26	25	15.5	18
56	0	110	18.5	15.2893	8	1	0	diplegia	2	3	4	1	36	16	53	51.1	18	9	3.5	4.5
57	0	150	45	20	16	1	0	diplegia	2	3	2	1	73	40	55.6	100	38	40	29	30
58	0	139	44	22.7731	13	0	1	quadriplegia	3	4	3	1	56	20	66	55.7	22	18	10.5	7.5
59	1	163	40	15.0551	18	1	0	diplegia	2	4	3	1	48	18	60.5	53.4	23	21	19	10
60	1	131	37	21.5605	11	1	0	diplegia	2	4	2	0	66	24	74.7	60.1	28	35	10	5.5
63	0	129	24	14.4222	10	0	1	quadriplegia	3	4	4	1	45	18	58.6	53.4	17	14	5.5	2.5
64	1	140	37	18.8776	14	0	1	quadriplegia	3	4	2	1	48	20	60.5	55.7	14	0	18.5	0
65	0	158	50	20.0288	15	0	1	quadriplegia	3	4	4	0	57	24	66.8	60.1	23	14	14	11
66	0	146	50	23.4566	15	0	1	quadriplegia	3	4	4	1	38	20	54.3	55.7	22	13	15.5	12.5
67	0	158	38	15.2219	14	1	0	diplegia	2	4	3	1	66	40	74.7	100	36	30	27	21
68	0	160	42.7	16.6797	16	0	1	quadriplegia	3	4	5	1	13	0	35.1	0	0	0	3.5	3.5
69	0	152	38	16.4474	15	0	1	quadriplegia	3	4	4	0	17	0	38.7	0	6	4	5.5	1.5
70	0	119	19	13.4171	8	1	0	diplegia	2	1	1	1	68	35	77.3	74.5	46	42	7.5	6
71	1	142	43	21.3251	15	1	0	diplegia	2	2	2	0	60	38	69.1	83.2	31	21	15	9.5
72	1	148	44	20.0877	17	0	1	quadriplegia	3	2	2	0	72	40	93	100	36	37	19.5	17.5
73	0	160	63	24.6094	17	1	0	diplegia	2	1	1		73	40	100	100	60	56	35	33
74	1	100	18	18	5	1	0	diplegia	2	2	2	0	68	31	77.3	68.1	31	24	7	5
75	0	162	44.3	16.88	17	1	0	diplegia	2	2	1	0	73	40	100	100	43	38	20.1	16.5
76	1	120	25.8	17.9167	6	0	0	hemiplegia	1	1	1	0	70	32	81.4	69.6	41	40	6.9	7.4
77	1	130	31.1	18.4024	7	1	0	diplegia	2	3	2	0	47.9	49.8	67.6	53.4	29	23	8.1	7.7
78	0	126.3	33.3	20.8755	8	1	0	diplegia	2	3	2	0	63	40	71.7	100	50	38	10.9	11.3
79	0	121	22.4	15.2995	9	0	1	quadriplegia	3	4	3	1	54	23	64.6	59	14	7	6	1
80	1	133	37.75	21.3409	18	0	1	quadriplegia	3	4	3	1	65	32	73.6	69.6	26	22	18	17
81	1	150	47.3	21.0222	18	0	1	quadriplegia	3	4	3	0	66	34	74.7	72.7	33	17	22.2	7.2
